# Supplementary material for: Short-Term Effects of Low-Level Ambient Air NO2 on the Risk of Incident Stroke in Enshi City, China
Source: Int J Environ Res Public Health. 2022 May 30;19(11):6683. doi: 10.3390/ijerph19116683 (PMC9180296; doi:10.3390/ijerph19116683)
Supplement: Supplementary file 1 [file ijerph-19-06683-s001.zip]

Archive with 1 entries (1 files):
- ijerph-1700994-supplementary.pdf
